# Supplementary material for: Bacillus subtilis-Fermented Amomum xanthioides Ameliorates Metabolic-Syndrome-Like Pathological Conditions in Long-Term HFHFD-Fed Mice
Source: Antioxidants (Basel). 2022 Nov 15;11(11):2254. doi: 10.3390/antiox11112254 (PMC9687221; doi:10.3390/antiox11112254)
Supplement: Supplementary file 1 [file antioxidants-11-02254-s001.zip]

Archive with 1 entries (1 files):
- antioxidants-1942617-supplementary.pdf
